# Supplementary material for: Biochemical Characterizations of the Putative Endolysin Ecd09610 Catalytic Domain from Clostridioides difficile
Source: Antibiotics (Basel). 2022 Aug 20;11(8):1131. doi: 10.3390/antibiotics11081131 (PMC9405191; doi:10.3390/antibiotics11081131)
Supplement: Supplementary file 1 [file antibiotics-11-01131-s001.zip]

Archive with 1 entries (1 files):
- antibiotics-1838430-supplementary.pdf
